# Supplementary material for: Identifying Putative Resistance Genes for Barley Yellow Dwarf Virus-PAV in Wheat and Barley
Source: Viruses. 2023 Mar 9;15(3):716. doi: 10.3390/v15030716 (PMC10053949; doi:10.3390/v15030716)
Supplement: Supplementary file 1 [file viruses-15-00716-s001.zip]

Archive with 1 entries (1 files):
- Supplementary Table S1-S2-Figure S1_Revised.pdf
